# Supplementary material for: Outcomes of second opinions in general internal medicine
Source: PLoS One. 2020 Jul 9;15(7):e0236048. doi: 10.1371/journal.pone.0236048 (PMC7347190; doi:10.1371/journal.pone.0236048)
Supplement: S1 File — (XLSX) [file pone.0236048.s008.xlsx]

## Sheet: Dataset Second Opinions in Inte
age	gender	refdoc	timecon	chcom	chcom_groups	so_completed	diag_prev	diag_prev2	diag_so	diag_so2	newdiag_so	add_diag	add_diag2	add_reldiag	newth	newth_groups	newth_ef	ptrep_sym	imp_sym	time2diag	time2dis	time2ltfu	time2stu	time_cl_int	time_cl_tot	bldtst_con	bldtst_con_rep	bldtst_con_relinfo	bldtst_con_diaginfo	bldtst_add	bldtst_add_rep	bldtst_add_relinfo	bldtst_add_diaginfo	urin	urin_rep	urin_relinfo	urin_diaginfo	mbio_tot	mbio_tot_relinfo	mbio_vir	mbio_vir_rep	mbio_vir_relinfo	mbio_vir_diaginfo	mbio_bac	mbio_bac_rep	mbio_bac_relinfo	mbio_bac_diaginfo	mbio_oth	mbio_oth_rep
31	Male	General practitioner	7	Syncope	Other	1	0	999	0	999	0	1	Iron and VitB12 deficiency + chronic spontaneous urticaria	1	1	Supplementation	1	Resolution	1	999	153	999	999	70	95	1	1	1	0	1	0	0	0	0	999	999	999	1	0	1	0	0	0	1	0	0	0	0	999
68	Male	Locum general practitioner	8	Fever	Fever	1	0	999	1	Schnitzler syndrome	1	1	Iron deficiency anemia	1	1	Medication (new)	1	Resolution	1	208	999	999	428	235	325	1	1	1	0	1	0	1	0	1	1	0	0	1	0	1	0	0	0	1	0	0	0	1	0
62	Female	General practitioner	8	Edema	Edema	0	0	999	0	999	0	1	VitD and VitB12 deficiency	1	1	Medication (new)	0	Unchanged	0	999	999	999	833	190	850	1	1	1	0	1	0	1	1	1	1	0	0	1	1	1	0	1	0	1	0	0	0	1	0
75	Female	Specialist	9	Pruritus	Other	1	1	Urticaria factitia	0	999	0	0	999	999	1	Medication (new)	1	Resolution	1	999	183	999	999	80	125	1	1	0	0	1	0	0	0	0	999	999	999	1	0	1	0	0	0	0	999	999	999	0	999
55	Female	Specialist	9	Weight loss	Weight loss	0	0	999	0	999	0	1	Oral candidiasis + folic acid deficiency	1	1	Medication (new)	0	Unchanged	0	999	999	999	411	115	215	1	1	1	0	1	0	1	0	1	0	0	0	1	1	1	0	0	0	1	0	0	0	1	0
25	Female	General practitioner	9	Edema	Edema	1	0	999	0	999	0	0	999	999	0	999	0	Improvement	1	999	208	999	999	130	200	1	1	0	0	1	0	0	0	1	0	0	0	1	0	1	0	0	0	0	999	999	999	0	999
36	Female	General practitioner	11	Fatigue	Fatigue	1	0	999	0	999	0	0	999	999	0	999	0	Unknown	0	999	20	999	999	55	55	1	1	0	0	1	0	0	0	0	999	999	999	0	999	0	999	999	999	0	999	999	999	0	999
38	Male	General practitioner	13	Headache	Other	1	0	999	0	999	0	1	Iron deficiency	1	0	999	0	Worsened	0	999	48	999	999	60	60	1	1	1	0	1	0	1	0	1	1	0	0	1	0	1	1	0	0	1	1	0	0	0	999
31	Male	Locum general practitioner	14	Abdominal pain	Abdominal pain	1	1	IBS	1	ACNES	1	0	999	999	1	Analgesia	0	Unknown	0	1	1	999	999	45	45	0	999	999	999	0	999	999	999	0	999	999	999	0	999	0	999	999	999	0	999	999	999	0	999
51	Female	Specialist	14	Weight loss	Weight loss	1	0	999	0	999	0	0	999	999	1	Surgery	0	Unknown	0	999	130	999	999	65	95	1	1	0	0	1	0	0	0	1	1	0	0	1	0	1	0	0	0	1	0	0	0	0	999
47	Female	Specialist	14	Fatigue	Fatigue	1	0	999	0	999	0	1	UWI	0	0	999	0	Improvement	1	999	135	999	999	110	110	1	1	0	0	1	0	0	0	1	1	1	0	1	1	1	0	0	0	1	1	1	0	1	0
20	Female	General practitioner	16	Fatigue	Fatigue	0	0	999	0	999	0	0	999	999	0	999	0	Unchanged	0	999	999	999	310	125	205	1	1	1	0	1	0	0	0	1	0	0	0	1	0	1	0	0	0	1	0	0	0	0	999
78	Male	General practitioner	16	Abdominal pain	Abdominal pain	1	0	999	0	999	0	1	VitB12 deficiency	1	1	Supplementation	0	Unknown	0	999	26	999	999	55	55	1	1	1	0	1	0	0	0	1	0	0	0	0	999	0	999	999	999	0	999	999	999	0	999
37	Female	Specialist	16	Abdominal pain	Abdominal pain	1	0	999	0	999	0	1	Hypertension	1	1	Medication (new)	0	Unchanged	0	999	89	999	999	75	75	1	1	0	0	1	0	0	0	1	0	0	0	0	999	0	999	999	999	0	999	999	999	0	999
54	Male	Specialist	18	Fever	Fever	1	0	999	0	999	0	0	999	999	0	999	0	Unknown	0	999	103	999	999	90	90	1	1	0	0	1	0	0	0	1	0	0	0	1	0	1	0	0	0	0	999	999	999	0	999
23	Female	Locum general practitioner	19	Fatigue	Fatigue	1	0	999	0	999	0	1	Urinary tract infection + Erythema Chronicum Migrans	1	1	Medication (new)	0	Unchanged	0	999	14	999	999	60	60	1	1	0	0	1	0	0	0	1	1	0	0	1	0	1	0	0	0	1	0	0	0	0	999
52	Female	General practitioner	21	Fatigue	Fatigue	1	0	999	0	999	0	0	999	999	1	Supplementation	0	Unknown	0	999	31	999	999	70	70	1	1	0	0	0	999	999	999	0	999	999	999	0	999	0	999	999	999	0	999	999	999	0	999
54	Female	Specialist	21	Fatigue	Fatigue	1	0	999	0	999	0	0	999	999	0	999	0	Unknown	0	999	75	999	999	70	70	1	1	0	0	1	0	0	0	1	0	0	0	1	0	1	0	0	0	1	0	0	0	0	999
32	Male	General practitioner	21	Fatigue	Fatigue	1	0	999	0	999	0	0	999	999	0	999	0	Unknown	0	999	63	999	999	65	65	1	1	1	0	1	0	0	0	1	1	0	0	0	999	0	999	999	999	0	999	999	999	0	999
21	Female	Specialist	22	Fatigue	Fatigue	1	0	999	1	Unicentric M. Castleman	1	0	999	999	1	Medication (new)	1	Improvement	1	84	999	999	324	90	280	1	1	0	0	1	0	0	0	0	999	999	999	1	0	1	0	0	0	1	0	0	0	1	0
43	Female	Specialist	24	Edema	Edema	0	0	999	0	999	0	0	999	999	1	Medication (new)	1	Resolution	1	999	999	137	999	60	85	1	0	0	0	1	0	0	0	1	0	0	0	1	0	1	0	0	0	1	0	0	0	0	999
17	Female	General practitioner	24	Abdominal pain	Abdominal pain	1	0	999	0	999	0	1	Urinary tract infection	1	1	Medication (new)	0	Unchanged	0	999	75	999	999	95	95	1	1	0	0	1	0	0	0	1	0	1	0	1	1	1	0	0	0	1	0	1	0	1	0
34	Female	Specialist	25	Fatigue	Fatigue	1	0	999	0	999	0	0	999	999	1	Medication (new)	1	Improvement	1	999	122	999	999	60	220	1	1	0	0	1	0	0	0	0	999	999	999	0	999	0	999	999	999	0	999	999	999	0	999
28	Female	Locum general practitioner	26	Edema	Edema	1	1	Yellow nail syndrome	0	999	0	0	999	999	1	Medication (new)	0	Unknown	0	999	174	999	999	90	90	1	1	0	0	1	0	0	0	0	999	999	999	0	999	0	999	999	999	0	999	999	999	0	999
29	Female	Locum general practitioner	26	Abdominal pain	Abdominal pain	1	1	Splenic cyst	1	Splenic cyst	0	0	999	999	1	Other	1	Improvement	1	54	111	999	999	90	125	1	1	0	0	1	0	0	0	0	999	999	999	1	0	0	999	999	999	1	0	0	0	1	0
61	Female	Specialist	26	Fatigue	Fatigue	1	0	999	0	999	0	0	999	999	1	Change of current medication	0	Unknown	0	999	14	999	999	60	60	1	1	0	0	0	999	999	999	0	999	999	999	0	999	0	999	999	999	0	999	999	999	0	999
30	Female	Specialist	27	Fatigue	Fatigue	1	0	999	1	Chronic Fatigue Syndrome	1	0	999	999	1	Physical therapy	0	Unknown	0	18	18	999	999	60	60	1	1	0	0	1	0	0	0	0	999	999	999	1	0	1	0	0	0	1	0	0	0	0	999
26	Male	Specialist	29	Wounds	Other	1	1	Leukocytoclastic vasculitis	1	Leukocytoclastic vasculitis	0	1	Folic acid deficiency	1	1	Medication (new)	1	Improvement	1	246	999	999	437	65	200	1	1	1	0	1	0	0	0	1	1	0	1	1	0	1	0	0	0	1	0	0	0	0	999
27	Male	General practitioner	30	Abdominal pain	Abdominal pain	1	1	Post-infectious IBS	1	Post-infectious IBS	0	0	999	999	1	Medication (new)	0	Unchanged	0	133	258	999	999	85	160	1	1	0	0	1	0	0	0	0	999	999	999	1	0	1	1	0	0	1	0	0	0	1	1
23	Male	Locum general practitioner	31	Abdominal pain	Abdominal pain	1	1	ACNES	1	ACNES	0	0	999	999	1	Analgesia	0	Unknown	0	1	17	999	999	65	65	0	999	999	999	0	999	999	999	0	999	999	999	0	999	0	999	999	999	0	999	999	999	0	999
57	Female	General practitioner	32	Abdominal pain	Abdominal pain	1	0	999	1	NASH	1	1	Mammary cyst, tubular adenoma/hyperplas polyps in colon	1	1	Medication (new)	1	Improvement	1	730	999	999	917	95	295	1	1	0	1	1	0	0	0	0	999	999	999	1	0	1	0	0	0	0	999	999	999	0	999
77	Male	General practitioner	33	Weight loss	Weight loss	0	1	Pancreatic insufficiency	0	999	0	1	Panniculitis mesenterica	1	0	999	0	Improvement	1	999	999	999	476	100	150	1	1	0	0	1	0	0	0	1	1	0	0	1	0	1	0	0	0	1	0	0	0	0	999
55	Female	Specialist	34	Pain	Pain (multifocal)	1	0	999	0	999	0	0	999	999	0	999	0	Unknown	0	999	708	999	999	155	440	1	1	0	0	1	0	1	0	1	1	0	0	1	0	1	0	0	0	1	0	0	0	1	0
32	Female	General practitioner	34	Abdominal pain	Abdominal pain	1	0	999	0	999	0	1	Iron deficiency	1	1	Supplementation	1	Improvement	1	999	48	999	999	60	165	1	1	1	0	1	0	0	0	1	0	0	0	1	1	1	0	0	0	1	0	0	0	1	0
28	Male	General practitioner	35	Abdominal pain	Abdominal pain	1	0	999	0	999	0	0	999	999	1	Medication (new)	0	Unchanged	0	999	192	999	999	50	120	0	999	999	999	0	999	999	999	0	999	999	999	1	1	0	999	999	999	1	0	1	0	0	999
59	Female	General practitioner	36	Fever	Fever	1	0	999	0	999	0	1	Pulmonary emphysema	0	0	999	0	Unchanged	0	999	141	999	999	85	190	1	1	0	0	1	0	0	0	1	0	0	0	1	0	1	0	0	0	1	0	0	0	0	999
45	Male	General practitioner	36	Abdominal pain	Abdominal pain	1	0	999	1	Facet syndrome	1	0	999	999	1	Analgesia	1	Resolution	1	216	216	999	999	90	190	1	1	1	0	1	0	0	0	1	1	0	0	1	0	1	0	0	0	1	0	0	0	0	999
39	Female	Specialist	37	Fatigue	Fatigue	1	1	Iron deficiency anemia	1	Iron deficiency anemia	0	1	VitD deficiency	1	1	Supplementation	0	Unchanged	0	20	75	999	999	70	70	1	1	0	1	1	0	0	0	0	999	999	999	0	999	0	999	999	999	0	999	999	999	0	999
32	Male	Specialist	38	Edema	Edema	0	0	999	0	999	0	0	999	999	0	999	0	Unknown	0	999	999	21	999	50	50	1	1	0	0	1	0	1	0	1	1	0	0	1	0	1	0	0	0	1	0	0	0	0	999
45	Male	General practitioner	41	Pain	Pain (multifocal)	0	0	999	0	999	0	0	999	999	1	Change of current medication	1	Improvement	1	999	999	999	392	100	100	1	1	1	0	1	0	0	0	0	999	999	999	0	999	0	999	999	999	0	999	999	999	0	999
37	Female	Specialist	43	Weight gain	Other	1	0	999	0	999	0	0	999	999	1	Change of current medication	0	Unchanged	0	999	196	999	999	50	95	1	1	0	0	0	999	999	999	0	999	999	999	0	999	0	999	999	999	0	999	999	999	0	999
41	Female	General practitioner	43	Fatigue	Fatigue	1	0	999	0	999	0	0	999	999	1	Physical therapy	1	Improvement	1	999	9	999	999	50	50	1	1	0	0	0	999	999	999	1	0	0	0	0	999	0	999	999	999	0	999	999	999	0	999
60	Female	General practitioner	43	Abdominal pain	Abdominal pain	1	0	999	0	999	0	1	Bursitis + Sjögren disease	1	1	Medication (new)	1	Improvement	1	999	134	999	999	75	245	1	1	0	0	1	0	1	0	1	0	1	0	1	0	0	999	999	999	1	0	0	0	1	0
55	Male	General practitioner	44	Dyspnea	Other	1	0	999	0	999	0	0	999	999	0	999	0	Unknown	0	999	1	999	999	45	45	0	999	999	999	0	999	999	999	0	999	999	999	0	999	0	999	999	999	0	999	999	999	0	999
42	Female	Locum general practitioner	46	Fatigue	Fatigue	1	1	Iron and VitB12 deficiency anemia	1	Iron and VitB12 deficiency anemia	0	0	999	999	1	Supplementation	0	Unknown	0	28	28	999	999	50	50	1	1	0	1	1	0	1	0	1	0	0	0	1	0	0	999	999	999	1	0	0	0	1	0
57	Female	General practitioner	46	Abdominal pain	Abdominal pain	1	0	999	1	IBS	1	0	999	999	1	Diet	0	Unknown	0	35	35	999	999	55	55	0	999	999	999	0	999	999	999	0	999	999	999	0	999	0	999	999	999	0	999	999	999	0	999
35	Female	Locum general practitioner	47	Joint complaints	Other	1	0	999	0	999	0	0	999	999	1	Medication (new)	0	Unknown	0	999	144	999	999	120	190	1	1	0	0	1	0	0	0	1	1	0	0	1	0	1	0	0	0	1	0	0	0	1	0
56	Female	General practitioner	48	Pain	Pain (multifocal)	1	1	Fibromyalgia	1	Fibromyalgia	0	0	999	999	0	999	0	Unknown	0	1	27	999	999	50	50	0	999	999	999	0	999	999	999	0	999	999	999	0	999	0	999	999	999	0	999	999	999	0	999
57	Male	Locum general practitioner	49	Pain	Pain (multifocal)	0	0	999	0	999	0	1	Baker's cyst	0	0	999	0	Unknown	0	999	999	18	999	60	60	1	1	0	0	0	999	999	999	0	999	999	999	0	999	0	999	999	999	0	999	999	999	0	999
32	Female	General practitioner	49	Edema	Edema	1	0	999	0	999	0	0	999	999	0	999	0	Unknown	0	999	106	999	999	85	85	1	1	0	0	1	0	0	0	1	1	0	0	0	999	0	999	999	999	0	999	999	999	0	999
30	Female	General practitioner	49	Abdominal pain	Abdominal pain	1	0	999	0	999	0	1	Iron and VitB12 deficiency	1	1	Supplementation	0	Unchanged	0	999	174	999	999	110	185	1	1	1	0	1	0	1	0	1	1	0	0	1	0	0	999	999	999	1	0	0	0	1	0
35	Male	Specialist	49	Abdominal pain	Abdominal pain	1	0	999	0	999	0	0	999	999	0	999	0	Unknown	0	999	1	999	999	45	45	0	999	999	999	0	999	999	999	0	999	999	999	0	999	0	999	999	999	0	999	999	999	0	999
52	Female	General practitioner	51	Weight loss	Weight loss	1	0	999	0	999	0	0	999	999	0	999	0	Unknown	0	999	49	999	999	55	120	1	1	0	0	1	0	0	0	1	0	0	0	1	1	1	0	0	0	1	0	1	0	0	999
22	Female	Locum general practitioner	52	Abdominal pain	Abdominal pain	1	0	999	0	999	0	0	999	999	0	999	0	Unknown	0	999	30	999	999	60	60	1	0	0	0	0	999	999	999	1	0	0	0	1	0	1	0	0	0	1	0	0	0	0	999
44	Male	Locum general practitioner	55	Fatigue	Fatigue	1	0	999	0	999	0	0	999	999	1	Supplementation	0	Unchanged	0	999	613	999	999	135	135	1	1	1	0	1	0	0	0	1	0	0	0	1	0	1	0	0	0	1	0	0	0	1	0
39	Female	General practitioner	57	Abdominal pain	Abdominal pain	1	0	999	0	999	0	0	999	999	0	999	0	Worsened	0	999	140	999	999	60	75	1	1	0	0	1	0	0	0	1	0	0	0	1	0	0	999	999	999	1	0	0	0	0	999
52	Female	General practitioner	60	Fatigue	Fatigue	1	0	999	0	999	0	1	Hypertension	1	1	Medication (new)	1	Improvement	1	999	324	999	999	90	165	1	1	0	0	1	0	0	0	1	0	0	0	0	999	0	999	999	999	0	999	999	999	0	999
52	Female	Locum general practitioner	61	Pain	Pain (multifocal)	1	0	999	0	999	0	0	999	999	0	999	0	Worsened	0	999	119	999	999	80	80	1	1	0	0	1	0	0	0	1	0	0	0	1	0	1	0	0	0	1	0	0	0	0	999
65	Male	General practitioner	62	Weight loss	Weight loss	1	0	999	0	999	0	1	Pulmonary embolism	1	1	Other	0	Unchanged	0	999	319	999	999	70	260	1	1	0	0	1	0	0	0	1	1	0	0	1	0	1	0	0	0	1	0	0	0	0	999
40	Male	Specialist	62	Fatigue	Fatigue	1	0	999	0	999	0	0	999	999	0	999	0	Improvement	1	999	24	999	999	60	60	1	1	0	0	1	0	0	0	0	999	999	999	1	0	1	0	0	0	0	999	999	999	0	999
34	Female	General practitioner	62	Edema	Edema	1	0	999	0	999	0	0	999	999	0	999	0	Unchanged	0	999	7	999	999	60	60	1	1	0	0	0	999	999	999	0	999	999	999	0	999	0	999	999	999	0	999	999	999	0	999
48	Female	Specialist	63	Abdominal pain	Abdominal pain	1	1	IBS	1	Supragastric belching + IBS	1	0	999	999	1	Physical therapy	0	Unknown	0	35	35	999	999	60	60	1	1	0	0	1	0	0	0	1	0	0	0	0	999	0	999	999	999	0	999	999	999	0	999
25	Female	Locum general practitioner	64	Fatigue	Fatigue	1	0	999	0	999	0	1	Urinary tract infection + focal nodular hyperplasia in liver	1	1	Medication (new)	0	Unchanged	0	999	111	999	999	120	120	1	1	1	0	1	0	0	0	1	0	1	0	1	1	1	0	0	0	1	0	1	0	0	999
18	Female	Locum general practitioner	66	Urticaria	Other	1	1	Chronic idiopathic urticaria	1	Chronic idiopathic urticaria	0	0	999	999	1	Medication (new)	1	Improvement	1	94	142	999	999	75	125	1	1	0	0	1	0	0	0	0	999	999	999	0	999	0	999	999	999	0	999	999	999	0	999
55	Female	General practitioner	67	Fatigue	Fatigue	1	0	999	0	999	0	1	VitD deficiency	1	1	Change of current medication	0	Unchanged	0	999	5	999	999	50	50	1	1	1	0	1	0	0	0	0	999	999	999	0	999	0	999	999	999	0	999	999	999	0	999
86	Male	Specialist	67	Ascites	Other	1	0	999	0	999	0	1	VitB12 deficiency	1	0	999	0	Improvement	1	999	82	999	999	65	95	1	1	1	0	1	0	0	0	1	0	0	0	1	0	0	999	999	999	1	0	0	0	0	999
74	Female	General practitioner	70	Headache	Other	1	0	999	0	999	0	0	999	999	0	999	0	Unchanged	0	999	47	999	999	65	65	1	0	0	0	1	0	0	0	1	0	0	0	1	0	1	0	0	0	1	0	0	0	0	999
52	Male	Specialist	70	Fatigue	Fatigue	1	0	999	0	999	0	0	999	999	1	Medication (new)	0	Unchanged	0	999	43	999	999	60	60	1	0	0	0	0	999	999	999	0	999	999	999	1	0	1	0	0	0	0	999	999	999	0	999
21	Female	Locum general practitioner	70	Fatigue	Fatigue	1	0	999	0	999	0	0	999	999	0	999	0	Unknown	0	999	18	999	999	55	55	1	0	0	0	0	999	999	999	1	0	0	0	0	999	0	999	999	999	0	999	999	999	0	999
49	Male	General practitioner	70	Abdominal pain	Abdominal pain	1	0	999	1	ACNES	1	1	Adrenal incidentaloma + renal cyst + hypertension	1	1	Analgesia	1	Resolution	1	162	162	999	999	145	175	1	1	0	0	1	0	0	0	1	1	0	0	1	0	1	0	0	0	1	0	0	0	0	999
52	Female	General practitioner	78	Weight loss	Weight loss	1	0	999	1	IBS	1	1	Peptic duodenitis	1	1	Medication (new)	0	Unknown	0	300	300	999	999	125	160	1	1	0	0	1	0	0	0	0	999	999	999	1	0	1	0	0	0	0	999	999	999	0	999
54	Female	General practitioner	85	Pain	Pain (multifocal)	1	0	999	1	Tietze syndrome	1	0	999	999	1	Other	1	Improvement	1	42	42	999	999	75	75	1	1	0	0	1	0	0	0	1	0	0	0	0	999	0	999	999	999	0	999	999	999	0	999
29	Male	General practitioner	85	Fever	Fever	1	0	999	1	FMF	1	0	999	999	1	Medication (new)	0	Unknown	0	68	191	999	999	80	80	1	1	0	0	1	0	0	0	1	1	0	0	1	1	1	1	1	0	1	1	0	0	0	999
57	Female	General practitioner	87	Fatigue	Fatigue	1	1	Fibromyalgia + COPD + Hypothyroidism	1	Fibromyalgia + COPD + Hypothyroidism	0	0	999	999	0	999	0	Unchanged	0	81	81	999	999	60	60	1	1	0	0	1	0	0	0	0	999	999	999	0	999	0	999	999	999	0	999	999	999	0	999
37	Male	General practitioner	89	Pain	Pain (multifocal)	1	0	999	0	999	0	1	VitD deficiency	1	1	Supplementation	0	Unchanged	0	999	101	999	999	75	105	1	1	1	0	1	0	0	0	1	0	0	0	1	0	1	0	0	0	1	0	0	0	0	999
41	Female	General practitioner	90	Edema	Edema	1	0	999	0	999	0	0	999	999	1	Medication (new)	0	Unchanged	0	999	210	999	999	65	65	0	999	999	999	0	999	999	999	0	999	999	999	0	999	0	999	999	999	0	999	999	999	0	999
39	Male	General practitioner	90	Diarrhea	Other	1	0	999	0	999	0	1	Iron deficiency	1	1	Supplementation	1	Improvement	1	999	105	999	999	65	65	1	1	0	0	1	0	0	0	0	999	999	999	0	999	0	999	999	999	0	999	999	999	0	999
22	Female	General practitioner	91	Weight loss	Weight loss	1	0	999	0	999	0	0	999	999	0	999	0	Unchanged	0	999	170	999	999	75	75	1	1	0	0	0	999	999	999	0	999	999	999	0	999	0	999	999	999	0	999	999	999	0	999
32	Female	General practitioner	91	Pain	Pain (multifocal)	1	0	999	0	999	0	0	999	999	0	999	0	Unknown	0	999	30	999	999	60	60	1	1	0	0	1	0	0	0	1	0	0	0	1	0	1	0	0	0	1	0	0	0	0	999
43	Female	General practitioner	92	Fatigue	Fatigue	1	1	Fibromyalgia	0	999	0	0	999	999	1	Medication (new)	0	Unchanged	0	999	70	999	999	90	90	1	1	0	0	1	0	0	0	1	0	0	0	0	999	0	999	999	999	0	999	999	999	0	999
40	Female	General practitioner	94	Abdominal pain	Abdominal pain	1	0	999	1	IBS	1	0	999	999	0	999	0	Unchanged	0	63	63	999	999	75	75	1	0	0	0	1	0	0	0	0	999	999	999	0	999	0	999	999	999	0	999	999	999	0	999
26	Female	Locum general practitioner	95	Abdominal pain	Abdominal pain	1	0	999	0	999	0	0	999	999	0	999	0	Unknown	0	999	40	999	999	60	60	0	999	999	999	0	999	999	999	0	999	999	999	0	999	0	999	999	999	0	999	999	999	0	999
51	Female	General practitioner	99	Abdominal pain	Abdominal pain	1	0	999	0	999	0	0	999	999	0	999	0	Resolution	1	999	56	999	999	55	55	0	999	999	999	0	999	999	999	0	999	999	999	0	999	0	999	999	999	0	999	999	999	0	999
31	Male	General practitioner	102	Abdominal pain	Abdominal pain	1	0	999	0	999	0	0	999	999	0	999	0	Improvement	1	999	20	999	999	60	80	0	999	999	999	0	999	999	999	0	999	999	999	0	999	0	999	999	999	0	999	999	999	0	999
36	Female	General practitioner	105	Fatigue	Fatigue	1	0	999	0	999	0	0	999	999	0	999	0	Worsened	0	999	47	999	999	80	80	1	0	0	0	0	999	999	999	0	999	999	999	0	999	0	999	999	999	0	999	999	999	0	999
47	Male	Specialist	106	Pain	Pain (multifocal)	1	0	999	0	999	0	0	999	999	1	Change of current medication	1	Improvement	1	999	67	999	999	90	90	1	1	0	0	1	0	0	0	0	999	999	999	0	999	0	999	999	999	0	999	999	999	0	999
32	Female	General practitioner	107	Fatigue	Fatigue	1	0	999	1	Postural orthostatic tachycardia syndrome	1	1	Fundic gland polyp in stomach	0	1	Diet	1	Improvement	1	153	323	999	999	155	230	0	999	999	999	0	999	999	999	0	999	999	999	0	999	0	999	999	999	0	999	999	999	0	999
52	Female	General practitioner	111	Ascites	Other	1	0	999	0	999	0	1	Hypercholesterolemia	1	1	Surgery	0	Unchanged	0	999	83	999	999	65	100	1	1	0	0	0	999	999	999	1	1	0	0	1	0	1	0	0	0	1	0	0	0	0	999
19	Male	Locum general practitioner	118	Syncope	Other	1	0	999	0	999	0	0	999	999	1	Supplementation	0	Unchanged	0	999	222	999	999	165	165	1	1	0	0	1	0	0	0	0	999	999	999	0	999	0	999	999	999	0	999	999	999	0	999
46	Male	General practitioner	119	Fatigue	Fatigue	1	0	999	0	999	0	0	999	999	0	999	0	Unchanged	0	999	55	999	999	65	65	1	1	0	0	1	0	0	0	0	999	999	999	0	999	0	999	999	999	0	999	999	999	0	999
44	Female	General practitioner	120	Fatigue	Fatigue	1	0	999	0	999	0	0	999	999	0	999	0	Improvement	1	999	103	999	999	90	90	0	999	999	999	1	0	0	0	0	999	999	999	0	999	0	999	999	999	0	999	999	999	0	999
27	Female	Locum general practitioner	122	Fatigue	Fatigue	1	0	999	0	999	0	0	999	999	0	999	0	Improvement	1	999	28	999	999	70	70	1	1	0	0	1	1	0	0	1	0	0	0	1	0	1	0	0	0	1	0	0	0	0	999
20	Female	General practitioner	123	Abdominal pain	Abdominal pain	1	1	IBS	0	999	0	0	999	999	0	999	0	Unchanged	0	999	83	999	999	95	95	1	1	0	0	0	999	999	999	1	0	0	0	0	999	0	999	999	999	0	999	999	999	0	999
23	Female	Locum general practitioner	123	Abdominal pain	Abdominal pain	1	0	999	0	999	0	0	999	999	1	Medication (new)	0	Unchanged	0	999	215	999	999	80	80	0	999	999	999	1	0	0	0	0	999	999	999	1	0	0	999	999	999	0	999	999	999	1	0
54	Male	General practitioner	126	Headache	Other	1	0	999	0	999	0	0	999	999	1	Medication (new)	0	Unchanged	0	999	31	999	999	70	70	1	1	0	0	1	0	0	0	1	1	0	0	0	999	0	999	999	999	0	999	999	999	0	999
22	Female	General practitioner	126	Fatigue	Fatigue	1	0	999	0	999	0	1	VitD deficiency + high grade AV block	1	1	Supplementation	0	Unchanged	0	999	64	999	999	70	70	1	1	0	0	1	0	0	0	1	1	0	0	1	0	1	0	0	0	1	0	0	0	1	0
29	Male	General practitioner	132	Pain	Pain (multifocal)	1	0	999	0	999	0	0	999	999	1	Physical therapy	0	Unknown	0	999	168	999	999	70	150	1	1	0	0	1	0	0	0	1	0	0	0	1	0	1	0	0	0	1	0	0	0	0	999
77	Female	General practitioner	133	Hypothermia	Other	1	0	999	0	999	0	0	999	999	1	Diet	1	Improvement	1	999	426	999	999	135	135	0	999	999	999	1	0	0	0	0	999	999	999	0	999	0	999	999	999	0	999	999	999	0	999
34	Female	General practitioner	134	Fatigue	Fatigue	1	0	999	0	999	0	0	999	999	1	Change of current medication	0	Unknown	0	999	311	999	999	140	140	1	1	0	0	1	0	0	0	1	1	1	0	1	1	1	1	0	0	1	0	1	0	1	0
39	Female	General practitioner	134	Abdominal pain	Abdominal pain	1	0	999	0	999	0	1	Iron and VitD deficiency + urinary tract infection	1	0	999	0	Unchanged	0	999	214	999	999	120	120	1	1	1	0	1	0	1	0	1	0	1	0	1	1	0	999	999	999	1	0	1	0	1	0
50	Female	General practitioner	136	Abdominal pain	Abdominal pain	1	0	999	0	999	0	1	Hypercholesterolemia	1	0	999	0	Unknown	0	999	62	999	999	75	75	1	1	1	0	0	999	999	999	1	1	0	0	1	0	0	999	999	999	1	1	0	0	0	999
72	Female	Locum general practitioner	137	Abdominal pain	Abdominal pain	1	0	999	0	999	0	0	999	999	0	999	0	Resolution	1	999	18	999	999	55	55	1	1	0	0	0	999	999	999	1	1	0	0	0	999	0	999	999	999	0	999	999	999	0	999
29	Female	Locum general practitioner	139	Fatigue	Fatigue	1	1	VitB12 deficiency	0	999	0	0	999	999	0	999	0	Unknown	0	999	56	999	999	60	60	1	1	0	0	0	999	999	999	1	1	0	0	0	999	0	999	999	999	0	999	999	999	0	999
34	Female	General practitioner	144	Fatigue	Fatigue	0	1	M. Graves + thyroid carcinoma	0	999	0	1	Polyp in galbladder	0	0	999	0	Unknown	0	999	999	53	999	60	60	1	0	0	0	1	0	1	0	0	999	999	999	0	999	0	999	999	999	0	999	999	999	0	999
83	Female	General practitioner	146	Abdominal pain	Abdominal pain	1	0	999	1	Abdominal angina	1	1	Folic acid deficiency	1	1	Supplementation	0	Unchanged	0	41	41	999	999	70	70	1	0	1	0	1	0	0	0	0	999	999	999	0	999	0	999	999	999	0	999	999	999	0	999
46	Female	General practitioner	147	Pain	Pain (multifocal)	1	0	999	0	999	0	1	VitB12 and folic acid deficiency	1	1	Supplementation	0	Unchanged	0	999	94	999	999	75	105	1	1	1	0	1	0	0	0	1	1	0	0	1	0	1	0	0	0	0	999	999	999	0	999
24	Female	General practitioner	147	Abdominal pain	Abdominal pain	1	0	999	0	999	0	0	999	999	0	999	0	Worsened	0	999	92	999	999	100	100	1	1	0	0	0	999	999	999	1	1	1	0	1	0	0	999	999	999	1	0	0	0	0	999
18	Female	Locum general practitioner	149	Pain	Pain (multifocal)	1	0	999	0	999	0	0	999	999	0	999	0	Worsened	0	999	42	999	999	75	75	1	1	0	0	1	0	0	0	1	0	1	0	1	0	1	0	0	0	1	0	0	0	0	999
18	Female	General practitioner	151	Nausea	Other	0	0	999	0	999	0	0	999	999	1	Medication (new)	1	Improvement	1	999	999	29	999	60	60	1	1	0	0	1	0	0	0	1	0	0	0	0	999	0	999	999	999	0	999	999	999	0	999
66	Male	General practitioner	158	Flushes	Other	1	0	999	0	999	0	0	999	999	0	999	0	Unknown	0	999	96	999	999	65	65	1	1	0	0	1	0	0	0	0	999	999	999	0	999	0	999	999	999	0	999	999	999	0	999
41	Female	Locum general practitioner	159	Pain	Pain (multifocal)	1	0	999	0	999	0	0	999	999	0	999	0	Unknown	0	999	54	999	999	80	80	1	1	0	0	1	0	0	0	1	0	0	0	1	0	1	0	0	0	0	999	999	999	0	999
51	Female	General practitioner	167	Hyperhidrosis	Other	1	0	999	0	999	0	1	Angina Pectoris	1	1	Medication (new)	1	Improvement	1	999	145	999	999	100	140	1	1	0	0	1	0	0	0	1	0	0	0	0	999	0	999	999	999	0	999	999	999	0	999
68	Male	General practitioner	175	Abdominal pain	Abdominal pain	1	0	999	0	999	0	0	999	999	0	999	0	Worsened	0	999	88	999	999	90	90	1	1	0	0	0	999	999	999	0	999	999	999	0	999	0	999	999	999	0	999	999	999	0	999
19	Female	General practitioner	178	Pain	Pain (multifocal)	1	1	Pain amplification syndrome	1	Pain amplification syndrome	0	0	999	999	0	999	0	Unchanged	0	12	21	999	999	65	65	1	1	0	0	0	999	999	999	1	0	0	0	1	0	1	0	0	0	1	0	0	0	0	999
51	Female	General practitioner	183	Pain	Pain (multifocal)	1	0	999	1	Metastatic mammary carcinoma	1	0	999	999	1	Other	0	Worsened	0	27	72	999	999	70	380	1	1	1	1	0	999	999	999	1	0	0	0	0	999	0	999	999	999	0	999	999	999	0	999
25	Female	General practitioner	200	Pain	Pain (multifocal)	1	0	999	1	Fibromyalgia	1	0	999	999	0	999	0	Unchanged	0	60	94	999	999	55	120	1	1	0	0	0	999	999	999	1	0	0	0	1	1	1	0	1	0	1	0	0	0	0	999
37	Female	General practitioner	200	Pain	Pain (multifocal)	1	0	999	0	999	0	0	999	999	0	999	0	Unknown	0	999	21	999	999	60	60	1	1	0	0	1	0	0	0	1	0	1	0	1	0	1	0	0	0	0	999	999	999	0	999
47	Female	Specialist	206	Abdominal pain	Abdominal pain	1	0	999	0	999	0	0	999	999	1	Analgesia	1	Improvement	1	999	999	261	999	45	175	0	999	999	999	0	999	999	999	0	999	999	999	0	999	0	999	999	999	0	999	999	999	0	999
31	Female	General practitioner	217	Pain	Pain (multifocal)	0	0	999	0	999	0	1	Iron and VitB12 deficiency	1	1	Supplementation	0	Unknown	0	999	999	999	338	90	175	1	1	1	0	1	0	0	0	0	999	999	999	0	999	0	999	999	999	0	999	999	999	0	999
33	Female	Locum general practitioner	245	Abdominal pain	Abdominal pain	1	0	999	0	999	0	0	999	999	0	999	0	Unchanged	0	999	41	999	999	60	60	1	1	0	0	1	0	0	0	0	999	999	999	0	999	0	999	999	999	0	999	999	999	0	999
39	Female	General practitioner	246	Abdominal pain	Abdominal pain	1	1	IBS	1	IBS	0	0	999	999	1	Medication (new)	0	Unknown	0	209	209	999	999	105	125	1	1	0	0	1	0	1	0	0	999	999	999	0	999	0	999	999	999	0	999	999	999	0	999
64	Male	Locum general practitioner	246	Weight loss	Weight loss	1	0	999	0	999	0	0	999	999	0	999	0	Resolution	1	999	82	999	999	75	75	1	0	0	0	1	0	0	0	1	0	0	0	0	999	0	999	999	999	0	999	999	999	0	999
55	Male	General practitioner	246	Abdominal pain	Abdominal pain	1	0	999	0	999	0	0	999	999	1	Diet	0	Unchanged	0	999	28	999	999	55	55	1	1	0	0	0	999	999	999	1	1	0	0	0	999	0	999	999	999	0	999	999	999	0	999
23	Male	General practitioner	248	Syncope	Other	1	0	999	0	999	0	0	999	999	0	999	0	Unchanged	0	999	68	999	999	60	60	1	1	0	0	1	1	0	0	0	999	999	999	0	999	0	999	999	999	0	999	999	999	0	999
33	Male	General practitioner	269	Fatigue	Fatigue	1	0	999	0	999	0	0	999	999	0	999	0	Unchanged	0	999	316	999	999	125	250	1	1	0	0	1	0	0	0	0	999	999	999	1	0	1	0	0	0	0	999	999	999	0	999
51	Female	Locum general practitioner	270	Fever	Fever	1	0	999	0	999	0	1	Urinary tract infections + VitB12 deficiency	1	1	Medication (new)	0	Unchanged	0	999	282	999	999	185	340	1	1	1	0	1	0	0	0	1	1	1	0	1	1	0	999	999	999	1	1	1	0	0	999
63	Female	General practitioner	278	Fatigue	Fatigue	1	0	999	0	999	0	0	999	999	0	999	0	Unknown	0	999	35	999	999	75	75	1	1	0	0	0	999	999	999	1	0	0	0	0	999	0	999	999	999	0	999	999	999	0	999
44	Male	Locum general practitioner	287	Joint complaints	Other	1	0	999	0	999	0	1	VitB12 + folic acid deficiency	1	1	Supplementation	0	Unknown	0	999	73	999	999	65	65	1	1	1	0	1	0	0	0	1	1	0	0	1	0	0	999	999	999	1	1	0	0	0	999
33	Female	General practitioner	312	Fatigue	Fatigue	1	0	999	0	999	0	0	999	999	0	999	0	Unknown	0	999	20	999	999	60	60	1	1	0	0	1	0	0	0	1	0	0	0	0	999	0	999	999	999	0	999	999	999	0	999
38	Female	General practitioner	315	Abdominal pain	Abdominal pain	1	0	999	1	ACNES	1	0	999	999	1	Analgesia	1	Improvement	1	28	28	999	999	55	55	0	999	999	999	0	999	999	999	0	999	999	999	0	999	0	999	999	999	0	999	999	999	0	999
79	Female	General practitioner	318	Weight loss	Weight loss	1	0	999	0	999	0	1	Hypertension	1	0	999	0	Improvement	1	999	261	999	999	80	150	1	1	0	0	1	0	1	0	0	999	999	999	0	999	0	999	999	999	0	999	999	999	0	999
34	Male	General practitioner	320	Fatigue	Fatigue	1	0	999	0	999	0	0	999	999	0	999	0	Unchanged	0	999	177	999	999	85	235	1	1	1	0	1	0	1	0	1	1	0	0	1	0	1	0	0	0	1	0	0	0	0	999
55	Female	General practitioner	322	Fatigue	Fatigue	1	0	999	0	999	0	1	Iron deficiency	1	1	Supplementation	1	Improvement	1	999	93	999	999	85	85	1	1	0	0	1	0	0	0	1	0	0	0	1	0	1	0	0	0	1	0	0	0	0	999
22	Female	General practitioner	326	Fatigue	Fatigue	1	1	Fibromyalgia	1	Fibromyalgia	0	0	999	999	0	999	0	Unchanged	0	2	28	999	999	60	60	1	1	0	0	0	999	999	999	1	1	0	0	1	0	1	0	0	0	0	999	999	999	0	999
56	Female	Locum general practitioner	367	Fatigue	Fatigue	1	0	999	0	999	0	1	Folic acid deficiency	1	1	Supplementation	0	Unchanged	0	999	168	999	999	90	145	1	1	1	0	1	0	0	0	1	1	0	0	1	1	1	0	0	0	1	0	1	0	0	999
20	Female	General practitioner	385	Fatigue	Fatigue	1	0	999	0	999	0	1	Urinary tract infection	1	1	Medication (new)	0	Unchanged	0	999	96	999	999	70	70	0	999	999	999	0	999	999	999	1	1	1	0	0	999	0	999	999	999	0	999	999	999	0	999
61	Female	General practitioner	391	Abdominal pain	Abdominal pain	0	0	999	0	999	0	0	999	999	0	999	0	Unchanged	0	999	999	14	999	75	75	1	1	0	0	0	999	999	999	0	999	999	999	0	999	0	999	999	999	0	999	999	999	0	999
36	Female	General practitioner	424	Fatigue	Fatigue	1	0	999	0	999	0	0	999	999	0	999	0	Improvement	1	999	346	999	999	135	135	0	999	999	999	0	999	999	999	0	999	999	999	0	999	0	999	999	999	0	999	999	999	0	999
62	Male	General practitioner	430	Fatigue	Fatigue	1	0	999	0	999	0	1	SIADH	1	1	Diet	0	Unchanged	0	999	229	999	999	110	170	1	1	0	0	1	0	0	0	1	0	0	0	0	999	0	999	999	999	0	999	999	999	0	999
19	Female	Locum general practitioner	456	Fatigue	Fatigue	1	0	999	1	M. Crohn	1	0	999	999	1	Surgery	1	Improvement	1	80	999	999	659	60	500	1	1	1	1	1	0	1	1	0	999	999	999	1	1	1	0	1	0	1	0	0	0	1	0
44	Male	General practitioner	458	Fatigue	Fatigue	1	0	999	0	999	0	0	999	999	1	Medication (new)	0	Unchanged	0	999	137	999	999	75	95	1	1	0	0	1	0	0	0	0	999	999	999	1	1	0	999	999	999	0	999	999	999	1	0
46	Female	General practitioner	505	Anaphylactic reactions to iron infusion	Other	0	0	999	0	999	0	0	999	999	1	Supplementation	0	Unchanged	0	999	999	999	549	155	215	1	1	0	0	1	0	0	0	1	0	0	0	0	999	0	999	999	999	0	999	999	999	0	999
49	Male	General practitioner	573	Fatigue	Fatigue	1	0	999	0	999	0	0	999	999	1	Medication (new)	0	Unchanged	0	999	133	999	999	115	115	1	1	0	0	1	0	0	0	1	0	0	0	1	0	1	0	0	0	1	0	0	0	0	999
20	Female	General practitioner	599	Abdominal pain	Abdominal pain	1	0	999	1	Iron deficiency	1	1	Urinary tract infection	1	1	Supplementation	1	Improvement	1	64	141	999	999	70	70	1	1	0	1	1	1	0	0	1	1	0	0	1	1	1	0	0	0	1	0	1	0	0	999
21	Male	General practitioner	607	Abdominal pain	Abdominal pain	1	0	999	0	999	0	0	999	999	1	Medication (new)	0	Unknown	0	999	32	999	999	60	60	1	1	0	0	1	0	0	0	0	999	999	999	1	0	0	999	999	999	1	0	0	0	0	999
23	Female	General practitioner	628	Weight loss	Weight loss	0	0	999	0	999	0	0	999	999	0	999	0	Unknown	0	999	999	44	999	50	100	0	999	999	999	0	999	999	999	0	999	999	999	0	999	0	999	999	999	0	999	999	999	0	999
22	Female	General practitioner	638	Fatigue	Fatigue	1	0	999	0	999	0	0	999	999	0	999	0	Unknown	0	999	27	999	999	60	60	1	1	0	0	1	0	0	0	1	1	0	0	0	999	0	999	999	999	0	999	999	999	0	999
54	Female	General practitioner	658	Fatigue	Fatigue	0	0	999	0	999	0	0	999	999	1	Supplementation	0	Unknown	0	999	999	194	999	80	80	1	1	0	0	1	0	0	0	1	0	1	0	1	1	0	999	999	999	1	0	1	0	0	999
57	Male	General practitioner	661	Fatigue	Fatigue	1	0	999	0	999	0	0	999	999	0	999	0	Unknown	0	999	27	999	999	65	65	1	1	0	0	0	999	999	999	0	999	999	999	1	0	1	0	0	0	1	0	0	0	0	999
32	Male	General practitioner	712	Fatigue	Fatigue	1	0	999	0	999	0	1	Polysaccharides unresponsiveness	1	1	Physical therapy	0	Unchanged	0	999	55	999	999	75	75	1	1	0	0	1	0	1	0	0	999	999	999	0	999	0	999	999	999	0	999	999	999	0	999
57	Female	General practitioner	726	Abdominal pain	Abdominal pain	1	1	IBS	1	IBS	0	0	999	999	1	Medication (new)	0	Worsened	0	68	68	999	999	65	100	0	999	999	999	0	999	999	999	0	999	999	999	0	999	0	999	999	999	0	999	999	999	0	999
18	Female	General practitioner	741	Fatigue	Fatigue	1	1	Chronic Fatigue Syndrome	1	Chronic Fatigue Syndrome	0	0	999	999	0	999	0	Unknown	0	20	20	999	999	65	65	1	1	0	0	1	0	0	0	1	1	0	0	1	0	1	0	0	0	1	0	0	0	1	0
23	Male	General practitioner	782	Abdominal pain	Abdominal pain	1	1	IBS	0	999	0	0	999	999	0	999	0	Unknown	0	999	28	999	999	60	60	1	1	0	0	1	0	0	0	0	999	999	999	1	0	1	0	0	0	1	0	0	0	0	999
70	Male	Locum general practitioner	821	Flushes	Other	1	0	999	0	999	0	0	999	999	0	999	0	Unchanged	0	999	164	999	999	65	65	1	1	0	0	1	0	0	0	0	999	999	999	0	999	0	999	999	999	0	999	999	999	0	999
60	Male	Locum general practitioner	826	Fatigue	Fatigue	0	0	999	0	999	0	1	OSAS + IgM MGUS	1	0	999	0	Improvement	1	999	999	110	999	85	160	1	1	0	0	1	0	1	0	0	999	999	999	0	999	0	999	999	999	0	999	999	999	0	999
56	Female	Locum general practitioner	881	Fatigue	Fatigue	1	0	999	0	999	0	0	999	999	0	999	0	Improvement	1	999	49	999	999	90	90	1	1	0	0	1	0	0	0	1	1	0	0	1	0	1	0	0	0	1	0	0	0	1	0
27	Female	General practitioner	999	Erythema Nodosum	Other	1	1	Erythema Nodosum	1	Erythema Nodosum	0	0	999	999	0	999	0	Improvement	1	1	130	999	999	65	65	0	999	999	999	0	999	999	999	0	999	999	999	0	999	0	999	999	999	0	999	999	999	0	999
57	Female	Locum general practitioner	999	Fatigue	Fatigue	1	0	999	0	999	0	1	IgG2 subclass deficiency+ VitB12 deficiency	1	1	Supplementation	1	Improvement	1	999	999	999	605	180	260	1	0	1	0	1	0	1	0	0	999	999	999	1	0	1	0	0	0	1	0	0	0	1	0
49	Female	Locum general practitioner	999	Fatigue	Fatigue	0	0	999	0	999	0	1	VitD deficiency + Hypercholesterolemia	1	1	Supplementation	0	Unknown	0	999	999	227	999	110	110	1	1	1	0	1	0	0	0	0	999	999	999	0	999	0	999	999	999	0	999	999	999	0	999
45	Male	General practitioner	999	Fatigue	Fatigue	1	0	999	0	999	0	0	999	999	0	999	0	Unknown	0	999	14	999	999	50	50	1	1	0	0	1	0	0	0	0	999	999	999	0	999	0	999	999	999	0	999	999	999	0	999
18	Male	General practitioner	999	Fatigue	Fatigue	1	0	999	0	999	0	0	999	999	0	999	0	Unknown	0	999	1	999	999	45	45	0	999	999	999	0	999	999	999	0	999	999	999	0	999	0	999	999	999	0	999	999	999	0	999
41	Female	General practitioner	999	Abdominal pain	Abdominal pain	0	0	999	0	999	0	0	999	999	1	Medication (new)	0	Unchanged	0	999	999	158	999	85	115	1	0	0	0	1	0	0	0	0	999	999	999	0	999	0	999	999	999	0	999	999	999	0	999
68	Female	General practitioner	999	Abdominal pain	Abdominal pain	1	0	999	1	ACNES	1	1	Hypertension	1	1	Analgesia	0	Unknown	0	70	70	999	999	65	65	0	999	999	999	0	999	999	999	0	999	999	999	0	999	0	999	999	999	0	999	999	999	0	999
17	Female	General practitioner	999	Abdominal pain	Abdominal pain	0	0	999	0	999	0	0	999	999	1	Medication (new)	0	Unchanged	0	999	999	263	999	85	85	1	0	0	0	1	0	0	0	1	0	0	0	0	999	0	999	999	999	0	999	999	999	0	999
53	Female	General practitioner	999	Abdominal pain	Abdominal pain	0	0	999	0	999	0	0	999	999	0	999	0	Unknown	0	999	999	1	999	45	45	0	999	999	999	0	999	999	999	0	999	999	999	0	999	0	999	999	999	0	999	999	999	0	999
23	Female	Locum general practitioner	1019	Hiccups	Other	1	0	999	1	Hyperventilation	1	0	999	999	1	Physical therapy	1	Improvement	1	126	126	999	999	65	65	1	0	0	0	1	0	1	1	0	999	999	999	0	999	0	999	999	999	0	999	999	999	0	999
37	Female	General practitioner	1212	Fatigue	Fatigue	1	0	999	0	999	0	0	999	999	0	999	0	Unknown	0	999	88	999	999	55	120	1	1	0	0	1	0	0	0	0	999	999	999	1	0	1	0	0	0	0	999	999	999	0	999
29	Female	General practitioner	1296	Fatigue	Fatigue	1	0	999	1	Erythromelalgia	1	1	Iron and folic acid deficiency	1	1	Supplementation	1	Improvement	1	73	96	999	999	80	80	1	1	1	0	1	0	0	0	0	999	999	999	1	0	1	0	0	0	1	0	0	0	0	999
46	Female	Locum general practitioner	1428	Abdominal pain	Abdominal pain	0	0	999	0	999	0	0	999	999	1	Supplementation	0	Unchanged	0	999	999	34	999	60	105	1	1	0	0	1	0	0	0	1	1	1	0	1	0	0	999	999	999	1	0	0	0	0	999
21	Female	Locum general practitioner	1455	Fatigue	Fatigue	1	0	999	0	999	0	1	Iron deficiency + Mannose-binding lectin deficiency	1	1	Supplementation	0	Unknown	0	999	68	999	999	75	75	1	1	0	0	1	0	1	0	1	0	0	0	1	0	1	0	0	0	1	0	0	0	0	999
57	Male	General practitioner	2653	Pain	Pain (multifocal)	0	0	999	0	999	0	1	Folic acid deficiency	1	1	Supplementation	0	Unknown	0	999	999	20	999	60	60	1	0	1	0	1	0	0	0	1	0	0	0	1	0	1	0	0	0	1	0	0	0	0	999
23	Female	General practitioner	2912	Abdominal pain	Abdominal pain	0	1	IBS	0	999	0	1	Hypercholesterolemia + Parasitic infection	1	1	Medication (new)	1	Improvement	1	999	999	999	309	70	145	1	0	1	0	1	0	1	0	1	0	0	0	1	1	0	999	999	999	1	0	1	0	1	0
71	Female	General practitioner	3122	Abdominal pain	Abdominal pain	1	0	999	0	999	0	0	999	999	0	999	0	Unknown	0	999	19	999	999	60	60	1	0	0	0	0	999	999	999	0	999	999	999	0	999	0	999	999	999	0	999	999	999	0	999
[truncated: 52 more columns]

## Sheet: Variable names and labels
For all variables:
999 = missing/unknown/not applicable
For all Yes/No (Y/N) variables:
0 = no
1 = yes
Variable names	Labels
age	Age
gender	Gender
refdoc	Referring doctor
timecon	Time between consultations in days
chcom	Chief complaint
chcom_groups	Chief complaint groups
so_completed	Second opinion completed (Y/N)
diag_prev	Diagnosis by previous physician (Y/N)
diag_prev2	Diagnosis by previous physician
diag_so	Diagnosis during second opinion (Y/N)
diag_so2	Diagnosis during second opinion
newdiag_so	New diagnosis during second opinion (Y/N)
add_diag	Additional diagnosis during second opinion (Y/N)
add_diag2	Additional diagnosis during second opinion
add_reldiag	Relevant additional diagnosis during second opinion (Y/N)
newth	New treatment during second opinion (Y/N)
newth_groups	New treatment during second opinion groups
newth_ef	Effective new treatment during second opinion (Y/N)
ptrep_sym	Patient-reported symptomatology
imp_sym	Improved symptomatology (Y/N)
time2diag	Time to diagnosis in days
time2dis	Time to discharge for completed second opinions in days
time2ltfu	Time to lost to follow-up for incomplete second opinions in days
time2stu	Time to start of study for ongoing second opinions in days
time_cl_int	Time spent at internal medicine outpatient clinic in minutes
time_cl_tot	Time spent at all outpatient clinics in total (incl ICC) in minutes
bldtst_con	Conventional blood testing performed during second opinion (Y/N)
bldtst_con_rep	Conventional blood testing is a repetition of tests by previous physician (Y/N)
bldtst_con_relinfo	Relevant information discovered by conventional blood testing (Y/N)
bldtst_con_diaginfo	Anomalous results discovered by conventional blood testing contributing to diagnosis (Y/N)
bldtst_add	Additional blood testing performed during second opinion (Y/N)
bldtst_add_rep	Additional blood testing is a repetition of tests by previous physician (Y/N)
bldtst_add_relinfo	Relevant information discovered by additional blood testing (Y/N)
bldtst_add_diaginfo	Anomalous results discovered by additional blood testing contributing to diagnosis (Y/N)
urin	Urinalysis performed during second opinion (Y/N)
urin_rep	Urinalysis is a repetition of tests by previous physician (Y/N)
urin_relinfo	Relevant information discovered by urinalysis (Y/N)
urin_diaginfo	Anomalous results discovered by urinalysis contributing to diagnosis (Y/N)
mbio_tot	Any microbiology test performed during second opinion (Y/N)
mbio_tot_relinfo	Relevant information discovered by any microbiology test (Y/N)
mbio_vir	Virology tests performed during second opinion (Y/N)
mbio_vir_rep	Virology tests are a repetition of tests by previous physician (Y/N)
mbio_vir_relinfo	Relevant information discovered by virology tests (Y/N)
mbio_vir_diaginfo	Anomalous results discovered by virology tests contributing to diagnosis (Y/N)
mbio_bac	Bacteriology tests performed during second opinion (Y/N)
mbio_bac_rep	Bacteriology tests are a repetition of tests by previous physician (Y/N)
mbio_bac_relinfo	Relevant information discovered by bacteriology tests (Y/N)
mbio_bac_diaginfo	Anomalous results discovered by bacteriology tests contributing to diagnosis (Y/N)
mbio_oth	Other microbiology tests performed during second opinion (Y/N)
mbio_oth_rep	Other microbiology tests are a repetition of tests by previous physician (Y/N)
mbio_oth_relinfo	Relevant information discovered by other microbiology tests (Y/N)
mbio_oth_diaginfo	Anomalous results discovered by other microbiology tests contributing to diagnosis (Y/N)
rad_tot	Any radiology test performed during second opinion (Y/N)
rad_tot_relinfo	Relevant information discovered by any radiology test (Y/N)
xray	X-ray performed during second opinion (Y/N)
xray_rep	X-ray is a repetition of tests by previous physician (Y/N)
xray_relinfo	Relevant information discovered by x-ray (Y/N)
xray_diaginfo	Anomalous results discovered by x-ray contributing to diagnosis (Y/N)
sono	Sonography performed during second opinion (Y/N)
sono_rep	Sonography is a repetition of tests by previous physician (Y/N)
sono_relinfo	Relevant information discovered by sonography (Y/N)
sono_diaginfo	Anomalous results discovered by sonography contributing to diagnosis (Y/N)
ct	CT performed during second opinion (Y/N)
ct_rep	CT is a repetition of tests by previous physician (Y/N)
ct_relinfo	Relevant information discovered by CT (Y/N)
ct_diaginfo	Anomalous results discovered by CT contributing to diagnosis (Y/N)
mri	MRI performed during second opinion (Y/N)
mri_rep	MRI is a repetition of tests by previous physician (Y/N)
mri_relinfo	Relevant information discovered by MRI (Y/N)
mri_diaginfo	Anomalous results discovered by MRI contributing to diagnosis (Y/N)
pet.spect	PET/SPECT performed during second opinion (Y/N)
pet.spect_rep	PET/SPECT is a repetition of tests by previous physician (Y/N)
pet.spect_relinfo	Relevant information discovered by PET/SPECT (Y/N)
pet.spect_diaginfo	Anomalous results discovered by PET/SPECT contributing to diagnosis (Y/N)
endscop	Endoscopy performed during second opinion (Y/N)
endscop_rep	Endoscopy is a repetition of tests by previous physician (Y/N)
endscop_relinfo	Relevant information discovered by endoscopy (Y/N)
endscop_diaginfo	Anomalous results discovered by endoscopy contributing to diagnosis (Y/N)
pa	Pathology tests performed during second opinion (Y/N)
pa_rep	Pathology test is a repetition of tests by previous physician (Y/N)
pa_relinfo	Relevant information discovered by pathology tests (Y/N)
pa_diaginfo	Anomalous results discovered by pathology tests contributing to diagnosis (Y/N)
icc	Inter-collegial consultation during second opinion (Y/N)
icc_number	Number of inter-collegial consultations in different medical specialties
diag_icc	Relevant new diagnosis during inter-collegial consultation (Y/N)
diag_icc2	Diagnosis during inter-collegial consultation
icc_ge	Inter-collegial consultation gastro-enterology (Y/N)
icc_rhe	Inter-collegial consultation rheumatology (Y/N)
icc_hem	Inter-collegial consultation hematology (Y/N)
icc_der	Inter-collegial consultation dermatology (Y/N)
icc_pul	Inter-collegial consultation pulmonology (Y/N)
icc_neu	Inter-collegial consultation neurology (Y/N)
icc_cts	Inter-collegial consultation cardiothoracic surgery (Y/N)
icc_sur	Inter-collegial consultation general surgery (Y/N)
icc_car	Inter-collegial consultation cardiology (Y/N)
icc_ane	Inter-collegial consultation anesthesiology (Y/N)
icc_ent	Inter-collegial consultation otorhinolaryngology (Y/N)
icc_uro	Inter-collegial consultation urology (Y/N)
icc_oph	Inter-collegial consultation ophthalmology (Y/N)
icc_ort	Inter-collegial consultation orthopedic surgery (Y/N)
icc_gyn	Inter-collegial consultation gynaecology (Y/N)
icc_onc	Inter-collegial consultation oncology (Y/N)
